# Supplementary material for: Frequency-Dependent Action of Neuromodulation
Source: eNeuro. 2021 Nov 8;8(6):ENEURO.0338-21.2021. doi: 10.1523/ENEURO.0338-21.2021 (PMC8584230; doi:10.1523/ENEURO.0338-21.2021)
Supplement: Extended Data Figure 1-1 — Depolarization rates for different cycle periods of the unitary realistic LP voltage waveform. Download Figure 1-1, XLSX file. [file enu-eN-NWR-0338-21-s04.xlsx]

## Sheet: Tabelle1
LP waveform cycle period / cycle frequency	Depolarization rate between -55 and -25 mV
2000 ms / 0.5 Hz	119.2 mV/s
1000 ms / 1 Hz	238.5 mV/s
750 ms / 1.33 Hz	318.5 mV/s
500 ms / 2 Hz	477.7 mV/s
250 ms / 4 Hz	955.4 mV/s
