# Supplementary material for: Frequency-Dependent Action of Neuromodulation
Source: eNeuro. 2021 Nov 8;8(6):ENEURO.0338-21.2021. doi: 10.1523/ENEURO.0338-21.2021 (PMC8584230; doi:10.1523/ENEURO.0338-21.2021)
Supplement: Extended Data Figure 2-1 — Two-way RM ANOVA for initial state I-V parameters. α = 0.05. Direction: positive or negative. Slope (in mV/s): 50, 100, 200, 400. Data for VImax failed normality and equal variance tests. Download Figure 2-1, XLSX file. [file enu-eN-NWR-0338-21-s05.xlsx]

## Sheet: Tabelle1
Parameter	N	Factor	DF	F	p	Power
I_max	17	Direction	1, 16	122.39	<0.001	1
		Slope	3, 48	72.309	<0.001	1
		Direction x Slope	3, 48	114.928	<0.001	1
V_I_max	17	Direction	1, 16	0.313	0.584	0.05
		Slope	3, 48	21.46	<0.001	1
		Direction x Slope	3, 48	4.958	0.004	0.808
