# Supplementary material for: Frequency-Dependent Action of Neuromodulation
Source: eNeuro. 2021 Nov 8;8(6):ENEURO.0338-21.2021. doi: 10.1523/ENEURO.0338-21.2021 (PMC8584230; doi:10.1523/ENEURO.0338-21.2021)
Supplement: Extended Data 1 — The codes used in the study. Download Extended Data 1, ZIP file. [file enu-eN-NWR-0338-21-s01.zip]

Archive with 3 entries (3 files):
- Fig6AB.zip
- Fig6C.zip
- Fig9.zip
