# Supplementary material for: Frequency-Dependent Action of Neuromodulation
Source: eNeuro. 2021 Nov 8;8(6):ENEURO.0338-21.2021. doi: 10.1523/ENEURO.0338-21.2021 (PMC8584230; doi:10.1523/ENEURO.0338-21.2021)
Supplement: Extended Data Figure 3-2 — One-way ANOVA on ranks for the time constant of the slow inactivation. α = 0.05. Slope (in mV/s): 100, 200, 400. Missing N: 200 mV/s: 2; 400 mV/s: 2. Download Figure 3-2, XLSX file. [file enu-eN-NWR-0338-21-s08.xlsx]

## Sheet: Tabelle1
Parameter	N	Factor	DF	Chi-sq.	p	Power
tau	12	Slope	2	4.75	0.12	n/a
