# Supplementary material for: Frequency-Dependent Action of Neuromodulation
Source: eNeuro. 2021 Nov 8;8(6):ENEURO.0338-21.2021. doi: 10.1523/ENEURO.0338-21.2021 (PMC8584230; doi:10.1523/ENEURO.0338-21.2021)
Supplement: Extended Data Figure 3-3 — Data for panels C, D. Download Figure 3-3, XLSX file. [file enu-eN-NWR-0338-21-s09.xlsx]

## Sheet: Tabelle1
ramp slope	100 mV/s	200 mV/s	400 mV/s	100 mV/s	200 mV/s	400 mV/s	100 mV/s	200 mV/s	400 mV/s	100 mV/s	200 mV/s	400 mV/s
parameter	initial	initial	initial	steady	steady	steady	ratio	ratio	ratio	tau	tau	tau
Experiment	I_max (nA)	I_max (nA)	I_max (nA)	I_max (nA)	I_max (nA)	I_max (nA)	I_max (nA)	I_max (nA)	I_max (nA)	time constant (s)	time constant (s)	time constant (s)
138_133	3.95649	NaN	NaN	0.681321	NaN	NaN	0.172204	NaN	NaN	12.9	NaN	NaN
138_143	4.3719	NaN	NaN	1.11409	NaN	NaN	0.254829	NaN	NaN	3.9	NaN	NaN
143_014	2.76971	1.87214	1.92217	0.478462	0.566774	0.978358	0.172748	0.302741	0.508986	10.7	9.4	3.3
143_015	4.04094	3.16928	3.16471	0.926268	1.13875	1.47079	0.229221	0.35931	0.464748	3.4	4.9	3.7
143_039	2.80989	1.19698	1.74952	0.66606	0.753223	1.00251	0.237041	0.629272	0.573016	3	1.8	1.6
143_044	2.76076	2.39659	1.78388	1.95151	1.52244	1.51108	0.706875	0.635253	0.847072	0.8	12.2	6.4
143_048	0.522119	0.50232	0.756905	0.169631	0.331331	0.387743	0.324889	0.659601	0.512275	70.7	8.7	3.5
143_049	9.13449	4.95875	4.07424	2.41614	2.42655	2.58253	0.264507	0.489348	0.633869	27.5	11.3	4
143_051	5.1603	2.85462	3.28405	0.81119	1.79858	2.3851	0.157198	0.63006	0.726267	6.5	3.3	3.5
143_053	0.517083	0.398718	0.358728	0.163608	0.227881	0.20086	0.316406	0.571534	0.559923	4.1	12.3	3.1
