# Supplementary material for: Frequency-Dependent Action of Neuromodulation
Source: eNeuro. 2021 Nov 8;8(6):ENEURO.0338-21.2021. doi: 10.1523/ENEURO.0338-21.2021 (PMC8584230; doi:10.1523/ENEURO.0338-21.2021)
Supplement: Extended Data Figure 4-1 — Two-way RM ANOVA for steady state I-V parameters (ramp-and-hold). α = 0.05. Direction: positive or negative. Slope (in mV/s): 100, 200, 400. Download Figure 4-1, XLSX file. [file enu-eN-NWR-0338-21-s10.xlsx]

## Sheet: Tabelle1
Parameter	N	Factor	DF	F	p	Power
I_max	10	Direction	1, 9	7.475	0.023	0.622
		Slope	2, 18	1.136	0.343	0.0665
		Direction x Slope	2, 18	3.641	0.047	0.449
V_I_max	10	Direction	1, 9	5.32	0.047	0.452
		Slope	2, 18	2.903	0.081	0.333
		Direction x Slope	2, 18	0.0273	0.973	0.05
