# Supplementary material for: Frequency-Dependent Action of Neuromodulation
Source: eNeuro. 2021 Nov 8;8(6):ENEURO.0338-21.2021. doi: 10.1523/ENEURO.0338-21.2021 (PMC8584230; doi:10.1523/ENEURO.0338-21.2021)
Supplement: Extended Data Figure 7-2 — Data for panel B. Download Figure 7-2, XLSX file. [file enu-eN-NWR-0338-21-s15.xlsx]

## Sheet: Tabelle1
ramp slope	40 mV/s	80 mV/s	160 mV/s	40 mV/s	80 mV/s	160 mV/s		40 mV/s	80 mV/s	160 mV/s	40 mV/s	80 mV/s	160 mV/s
direction	positive	positive	positive	negative	negative	negative		positive	positive	positive	negative	negative	negative
Experiment	I_max (nA)	I_max (nA)	I_max (nA)	I_max (nA)	I_max (nA)	I_max (nA)		V_I_max (mV)	V_I_max (mV)	V_I_max (mV)	V_I_max (mV)	V_I_max (mV)	V_I_max (mV)
143_039	-1.77573	-2.09833	-2.14224	-1.58835	-2.30831	-1.06678		-23.9129	-20.1779	-20.2069	-29.6317	-20.2367	-33.6443
143_044	-2.8502	-2.52709	-2.58621	-1.70427	-2.8395	-2.57867		-20.1705	-20.1805	-20.2263	-22.8003	-20.2377	-23.6205
143_048	-0.467762	-0.375864	-0.812065	-1.84953	-1.41089	-0.364699		-20.0795	-20.1097	-20.1348	-25.3943	-26.6627	-24.3421
143_049	-2.03351	-1.00727	-1.95152	-2.60748	-2.5901	-2.11845		-20.162	-23.0306	-20.2457	-20.1679	-25.4261	-20.249
143_051	-2.50198	-2.99599	-2.71323	-2.45357	-1.83779	-2.76451		-21.2481	-20.1104	-20.1604	-32.3145	-31.1183	-20.7406
143_053	-0.290937	-0.952982	-1.01207	-1.89087	-1.13909	-0.58089		-39.9943	-20.1656	-20.1728	-20.1589	-30.8122	-40.0238
