# Supplementary material for: Frequency-Dependent Action of Neuromodulation
Source: eNeuro. 2021 Nov 8;8(6):ENEURO.0338-21.2021. doi: 10.1523/ENEURO.0338-21.2021 (PMC8584230; doi:10.1523/ENEURO.0338-21.2021)
Supplement: Extended Data Figure 8-3 — Two-way RM ANOVA for IProc in initial and steady state in normal saline and Cd2+ saline. α = 0.05. State: initial or steady. Slope (in mV/s): 100, 200, 400. Download Figure 8-3, XLSX file. [file enu-eN-NWR-0338-21-s18.xlsx]

## Sheet: Tabelle1
Parameter	N	Factor	DF	F	p	Power
I_max	4	State	1, 3	8.482	0.062	0.465
		Slope	2, 6	4.648	0.06	0.446
		State x Slope	2, 6	2.726	0.144	0.232
