# Supplementary material for: Frequency-Dependent Action of Neuromodulation
Source: eNeuro. 2021 Nov 8;8(6):ENEURO.0338-21.2021. doi: 10.1523/ENEURO.0338-21.2021 (PMC8584230; doi:10.1523/ENEURO.0338-21.2021)
Supplement: Extended Data Figure 8-4 — Data for panel C. Download Figure 8-4, XLSX file. [file enu-eN-NWR-0338-21-s19.xlsx]

## Sheet: Tabelle1
slope	50 mV/s	100 mV/s	200 mV/s	400 mV/s	50 mV/s	100 mV/s	200 mV/s	400 mV/s		50 mV/s	100 mV/s	200 mV/s	400 mV/s	50 mV/s	100 mV/s	200 mV/s	400 mV/s
direction	positive	positive	positive	positive	negative	negative	negative	negative		positive	positive	positive	positive	negative	negative	negative	negative
Experiment	I_max (nA)	I_max (nA)	I_max (nA)	I_max (nA)	I_max (nA)	I_max (nA)	I_max (nA)	I_max (nA)		V_I_max (mV)	V_I_max (mV)	V_I_max (mV)	V_I_max (mV)	V_I_max (mV)	V_I_max (mV)	V_I_max (mV)	V_I_max (mV)
143_055	-6.09585	-7.34566	-8.99134	-11.1338	-5.16765	-5.69335	-6.57621	-7.73014		6.77773	7.25917	8.22533	8.71139	2.23866	2.36082	4.14621	4.79933
143_056	-2.42555	-3.37396	-4.24614	-4.97482	-1.96294	-2.53276	-3.06568	-3.12984		7.84297	7.23295	5.60737	7.90415	0.0723418	5.71575	7.44756	6.61107
143_062	-2.06824	-2.28144	-2.37669	-3.44596	-2.46997	-2.25304	-2.55747	-2.76474		-3.27896	-1.88687	-23.3448	-2.33473	-13.7941	-12.0892	-28.8188	-25.8438
143_066	-3.55461	-4.02798	-3.63589	-4.00109	-3.13855	-2.94831	-2.50844	-2.76719		6.79696	4.90029	1.61294	5.15071	0.411453	1.71405	0.742531	0.548221
