# Supplementary material for: Frequency-Dependent Action of Neuromodulation
Source: eNeuro. 2021 Nov 8;8(6):ENEURO.0338-21.2021. doi: 10.1523/ENEURO.0338-21.2021 (PMC8584230; doi:10.1523/ENEURO.0338-21.2021)
Supplement: Extended Data Figure 8-5 — Data for panel Dii. Download Figure 8-5, XLSX file. [file enu-eN-NWR-0338-21-s20.xlsx]

## Sheet: Tabelle1
ramp direction	positive	negative
Experiment	slope (nA*s/mV)	slope (nA*s/mV)	saline
138_111	-0.0118886	0.00149137	normal
138_114	-0.0179027	0.00160806	normal
138_115	-0.0105709	-0.00528506	normal
138_125	-0.012059	-0.000854642	normal
138_126	-0.0101208	0.00158136	normal
138_128	-0.0146612	-0.00249804	normal
138_130	-0.0185999	0.00183674	normal
138_133	-0.0240634	-0.00690822	normal
138_143	-0.0190937	-0.00397509	normal
143_014	-0.0198458	-0.00187338	normal
143_015	-0.0259004	-0.0108301	normal
143_039	-0.0193578	-0.00552165	normal
143_044	-0.0124989	-0.00206436	normal
143_048	-0.017084	-0.00659427	normal
143_049	-0.0335426	-0.0118659	normal
143_051	-0.0236176	-0.0129613	normal
143_053	-0.0158058	-0.000517012	normal
143_055	-0.0138769	-0.00718106	Cd++
143_056	-0.00669901	-0.00294806	Cd++
143_062	-0.00386735	-0.00115079	Cd++
143_066	-0.000757871	0.000975925	Cd++
